# Supplementary material for: Pilot-scale microalgae cultivation and wastewater treatment using high-rate ponds: a meta-analysis
Source: Environ Sci Pollut Res Int. 2024 Jul 10;31(34):46994–7021. doi: 10.1007/s11356-024-34000-7 (PMC11297075; doi:10.1007/s11356-024-34000-7)
Supplement: Supplementary file 1 — Supplementary file1 (XLSX 45.8 KB) [file 11356_2024_34000_MOESM1_ESM.xlsx]

## Sheet: Final Table
#	Author	Type of wastewater	Illumination (W/m2)	pond T°	Biomass (g)	Aerial productivity (g/m2)	Biomass concentration (g/L)	Daily aerial productivity (g/m2 day)	Daily volumetric productivity (g/m3 day)	pH	HRT days	NH4 mg/L	NO3 mg/L	PO4 mg/L	COD mg/L	% COD removal	%NH4 removal	% PO4 removal	Volumen (m3)	Area (m2)	Author
1	Arashiro et al. 2019	Treated wastewater	185.185	17	122.67	78.3	0.261	17.4	58	8.2	4.5	24	0.2	2.3	268.25	62	93	37	0.47	1.56667	Arashiro et al. 2019
2	Arashiro et al. 2019	Treated wastewater	185.185	17	173.9	111	0.37	24.6667	82.2222	7.9	4.5	26	0.6	2.3	406	65	91	25	0.47	1.56667	Arashiro et al. 2019
3	Arbib et al. 2013	Treated wastewater	110.8	11	83.21	47.1	0.157	4.71	15.7	8.2	10	26.1	NR	1.7	76.63	-12.02	55.7	64.3	0.53	1.76667	Arbib et al. 2013
4	Arbib et al. 2013	Treated wastewater	135.9	11	100.7	57	0.19	5.7	19	8.7	10	25	NR	2.2	83.33	1.44	65.6	56.25	0.53	1.76667	Arbib et al. 2013
5	Arbib et al. 2013	Treated wastewater	182.64	9	103.35	58.5	0.195	5.85	19.5	8.7	10	24.9	NR	2.1	81.17	-8.65	62.1	51.4	0.53	1.76667	Arbib et al. 2013
6	Arbib et al. 2013	Treated wastewater	227.33	18	129.85	73.5	0.245	9.1875	30.625	9.3	8	26.6	NR	2.03	77.36	-14.26	77.02	63.2	0.53	1.76667	Arbib et al. 2013
7	Arbib et al. 2017	Treated wastewater	458	30.5	936.05	145.5	0.485	29.1	97	8	5	20.46	NR	2.14	NR	NR	84.5	93	1.93	6.43333	Arbib et al. 2017
8	De Godos et al. 2009	Diluted piggery wastewater	185.303	7	176.32	114	0.38	11.4	38	8.45	10	33	3.5	NR	526	48.5	100	NR	0.464	1.54667	De Godos et al. 2009
9	De Godos et al. 2009	Diluted piggery wastewater	185.303	7	153.12	99	0.33	9.9	33	8.45	10	60	3.5	NR	949	68.4	93.3	NR	0.464	1.54667	De Godos et al. 2009
10	De Godos et al. 2009	Diluted piggery wastewater	294.25	17	480.24	310.5	1.035	31.05	103.5	8.45	10	112	2	1	1221	76.5	96.4	NR	0.464	1.54667	De Godos et al. 2009
11	De Godos et al. 2009	Diluted piggery wastewater	294.25	17	556.8	360	1.2	36	120	8.4	10	214	4	1	2418	76.6	93.9	NR	0.464	1.54667	De Godos et al. 2009
12	De Godos et al. 2009	Diluted piggery wastewater	232.5	15	542.88	351	1.17	35.1	117	8.35	10	133	0	1	2316	52.6	98.5	NR	0.464	1.54667	De Godos et al. 2009
13	De Godos et al. 2009	Diluted piggery wastewater	232.5	15	617.12	399	1.33	39.9	133	8.35	10	264	0	1	4346	55.2	84.8	NR	0.464	1.54667	De Godos et al. 2009
14	Debowski et al 2020	Digestate from aNRerobic digestion	500	22	3600	540	1.8	20.7692	69.2308	7.3	26	200	0	40.1	806	0.951	0.907872	98.3	2	6.66667	Debowski et al 2020
15	Gales et al. 2019	Treated wastewater	206.204	20	361	57	0.19	9.5	31.6667	7.6	6	98	1.35	4.5	528	80	80	50	1.9	6.33333	Gales et al. 2019
16	Gales et al. 2019	Treated wastewater	220.25	22	494	78	0.26	13	43.3333	7.9	6	91	0.5	4.8	375	50	90	50	1.9	6.33333	Gales et al. 2019
17	García-Galan et al. 2018	Agricultural runoff + municipal wastewater	93.0748	9.4	1861.5	65.7	0.219	4.10625	13.6875	8.3	16	0.3	0.04	NR	62.6	NR	NR	NR	8.5	28.3333	García-Galan et al. 2018
18	García-Galan et al. 2018	Agricultural runoff + municipal wastewater	185.33	7	3230	114	0.38	11.4	38	8.3	10	33	3	1	526	NR	NR	NR	8.5	28.3333	García-Galan et al. 2018
19	García-Galan et al. 2018	Agricultural runoff + municipal wastewater	185.33	7	2839	100.2	0.334	10.02	33.4	9.7	10	60	4	1	949	NR	NR	NR	8.5	28.3333	García-Galan et al. 2018
20	Gentili et al. 2017	Municipal wastewater	90.28	18	143	66	0.22	9.42857	31.4286	8.3	7	49.7	NR	2.4	NR	NR	67.8	55.6	0.65	2.16667	Gentili et al. 2017
21	Gutierrez et al. 2016	Settled municipal wastewater	398	15.8	169.2	108	0.36	13.5	45	NR	8	30	NR	NR	381	80	95	NR	0.47	1.56667	Gutierrez et al. 2016
22	Gutierrez et al. 2016	Settled municipal wastewater	446	22.5	178.6	114	0.38	28.5	95	NR	4	33	NR	NR	463	80	95	NR	0.47	1.56667	Gutierrez et al. 2016
23	Gutierrez et al. 2016	Settled municipal wastewater	355	23.7	216.2	138	0.46	23	76.6667	NR	6	36	NR	NR	318	80	99	NR	0.47	1.56667	Gutierrez et al. 2016
24	Gutierrez et al. 2016	Settled municipal wastewater	234	13.1	141	90	0.3	11.25	37.5	NR	8	26	NR	NR	363	80	99	NR	0.47	1.56667	Gutierrez et al. 2016
25	Mantovani et al. 2020	Digestate from aNRerobic digestion	320	25	588	147	0.49	14.7	49	8.2	10	244	0.2	5.7	112	NR	86	71	1.2	4	Mantovani et al. 2020
26	Mantovani et al 2020	Digestate from aNRerobic digestion	275	21	276	69	0.23	7.66667	25.5556	8.2	9	244	0.2	5.7	112	NR	86	71	1.2	4	Mantovani et al 2020
27	Park et al. 2010	Municipal wastewater	227.546	21	2984	111.9	0.373	27.975	93.25	7.1	4	39	0	5.4	110.2	95	NR	NR	8	26.6667	Park et al. 2010
28	Park et al. 2010	Municipal wastewater	227.546	21	4768	178.8	0.596	22.35	74.5	7.1	8	39	0	5.4	110.2	95	NR	NR	8	26.6667	Park et al. 2010
29	Posadas et al. 2015	Settled municipal wastewater	468	23	365.6	137.1	0.457	50.7778	169.259	8	2.7	63	1	9	575	87	98.4	33.3	0.8	2.66667	Posadas et al. 2015
30	Posadas et al. 2015	Settled municipal wastewater	462	22	336	126	0.42	45	150	8	2.8	50	1	11	744	89.9	96	94.8	0.8	2.66667	Posadas et al. 2015
31	Posadas et al. 2015	Settled municipal watewater	306	14	326.4	122.4	0.408	18.2687	60.8955	8	6.7	74	0	10	649	83.7	91.9	95.6	0.8	2.66667	Posadas et al. 2015
32	Posadas et al. 2015	Settled municipal watewater	300	13	284.8	106.8	0.356	17.8	59.3333	8	6	66	0	9	432	71.3	97	95.9	0.8	2.66667	Posadas et al. 2015
33	Robles et al. 2020	Municipal wastewater	94.13	22	4400	60	0.2	10	33.3333	8.15	6	17.3	NR	3.9	277	96.4	69.4	89.7	22	73.3333	Robles et al. 2020
34	Sutherland et al. 2020a	Diggested effluent from an anaerobic pond treating municipal wastewater	267.058	25.1	316.5	63.3	0.211	7.9125	26.375	8.7	8	56.8	0.9	5.5	97.15	NR	89.6	41.8	1.5	5	Sutherland et al. 2020a
35	Sutherland et al. 2020a	Diggested effluent from an anaerobic pond treating municipal wastewater	187.392	21.1	220.5	44.1	0.147	5.5125	18.375	7.7	8	35.3	1.1	5	114.55	NR	70.5	40	1.5	5	Sutherland et al. 2020a
36	Sutherland et al. 2020a	Diggested effluent from an anaerobic pond treating municipal wastewater	85.0367	8.9	196.5	39.3	0.131	4.9125	16.375	7.5	8	38.2	0.9	6.6	101.5	NR	50.8	34.8	1.5	5	Sutherland et al. 2020a
37	Sutherland et al. 2020a	Diggested effluent from an anaerobic pond treating municipal wastewater	85.0367	11.1	11160	37.2	0.124	4.65	15.5	7.6	8	38.2	0.9	6.6	101.5	NR	47.4	47	90	300	Sutherland et al. 2020a
38	Sutherland et al. 2020a	Diggested effluent from an anaerobic pond treating municipal wastewater	187.392	19.3	12960	43.2	0.144	5.4	18	7.9	8	35.3	1.1	5	114.55	NR	62.9	40	90	300	Sutherland et al. 2020a
39	Sutherland et al. 2020a	Diggested effluent from an anaerobic pond treating municipal wastewater	267.058	22.9	21330	71.1	0.237	8.8875	29.625	8.7	8	56.8	0.9	5.5	97.15	NR	91.7	40	90	300	Sutherland et al. 2020a
40	Sutherland et al. 2020a	Diggested effluent from an anaerobic pond treating municipal wastewater	85.0367	11	310300	32.1	0.107	4.0125	13.375	7.3	8	38.2	0.9	6.6	101.5	NR	34	33.3	2900	9666.67	Sutherland et al. 2020a
41	Sutherland et al. 2020a	Diggested effluent from an anaerobic pond treating municipal wastewater	187.392	19.3	345100	35.7	0.119	4.4625	14.875	7.9	8	35.3	1.1	5	114.55	NR	43.9	16	2900	9666.67	Sutherland et al. 2020a
42	Sutherland et al. 2020a	Diggested effluent from an anaerobic pond treating municipal wastewater	267.058	23	487200	50.4	0.168	6.3	21	8.1	8	56.8	0.9	5.5	97.15	NR	70.2	43.6	2900	9666.67	Sutherland et al. 2020a
43	Sutherland et al. 2020b	Diggested effluent from an anaerobic pond treating municipal wastewater	155.09	20.7	597400	61.8	0.206	7.725	25.75	8.1	8	37.3	0.7	5	107.59	NR	63.3	76	2900	9666.67	Sutherland et al. 2020b
44	Sutherland et al. 2020b	Diggested effluent from an anaerobic pond treating municipal wastewater	155.09	20.7	649600	67.2	0.224	8.4	28	9.3	8	37.3	0.7	5	107.59	NR	62.5	46	2900	9666.67	Sutherland et al. 2020b
45	Sutherland et al. 2020b	Diggested effluent from an anaerobic pond treating municipal wastewater	152.78	21.2	316.5	63.3	0.211	15.825	52.75	9.3	4	40.6	1.1	5.6	94.395	NR	39.4	51.8	1.5	5	Sutherland et al. 2020b
46	Sutherland et al. 2020b	Diggested effluent from an anaerobic pond treating municipal wastewater	152.785	21.2	487200	50.4	0.168	12.6	42	8.9	4	23.6	0.9	3.2	73.66	NR	64.8	31.3	2900	9666.67	Sutherland et al. 2020b
47	Sutherland et al. 2014	primary settled domestic wastewater (moderate nutrient load)	NR	19.2	1472	55.2	0.184	17.4	46	7.4	4	19.9	NR	3.2	NR	NR	74	79	8	26.6667	Sutherland et al. 2014
48	Sutherland et al. 2014	primary settled domestic wastewater (high nutrient load)	NR	19.2	1864	69.9	0.233	13.8	58.25	7.5	4	39.7	NR	6.3	NR	NR	75	58	8	26.6667	Sutherland et al. 2014
49	Van den Hende et al. 2016	Anaerobic digestion effluent	89.9	12	7.14	0.204	0.00068	8.56	24.5	8.6	35	84.3	0.19	14.7	635	67.2	98.3	33.3	10.5	35	Van den Hende et al. 2016
50	Van den Hende et al. 2016	Conventional activated sludge effluent	89.9	12	6.93	0.198	0.00066	5.98	17.9	8.9	2.06	3.94	0.24	2.81	57	33	89	20	10.5	35	Van den Hende et al. 2016
51	Van den Hende et al. 2014	Aquaculture wastewater	NR	20	1152	28.8	0.096	3.6	23	9	8	5	30	1.5	50	4	3.6	0.3	12	40	Van den Hende et al. 2014
52	Wrede et al. 2018	Settled municipal wastewater	86.5	11.06	78.2	27.6	0.092	3.94286	13.1429	8.8	7	19.7	2.9	7.9	NR	NR	68	15	0.85	2.83333	Wrede et al. 2018
53	Wrede et al. 2018	Settled municipal wastewater	78.9	7.6	24.65	8.7	0.029	1.24286	4.14286	8.3	7	25.5	8.7	10.7	NR	NR	56	3	0.85	2.83333	Wrede et al. 2018
54	Wrede et al. 2018	Settled municipal wastewater	145.6	13.36	42.5	15	0.05	2.14286	7.14286	8.5	7	23.2	6.8	12.3	NR	NR	97	53	0.85	2.83333	Wrede et al. 2018
55	Wrede et al. 2018	Settled municipal wastewater	267.8	19.62	104.55	36.9	0.123	9.225	30.75	9.1	4	2.6	4	8.7	NR	NR	65	57	0.85	2.83333	Wrede et al. 2018
56	Lasimone et al. 2018	Municipal wastewater	108.727	25	120	90	0.3	6.42857	21.4286	11	14	9	NR	12	450	20	99	99	0.4	1.33333	Lasimone et al. 2018
57	Chinnasamy et al. 2010	Carpet mill wastewater (90%) and municipal wastewater (10%)	NR	NR	142.5	45	0.15	3.75	12.5	7	12	253.61	28	21.95	183	NR	NR	NR	0.95	3.16667	Chinnasamy et al. 2010
58	Matamoros et al. 2015	Settled municipal wastewater	282	25	158	94.8	0.316	24	79	8	4	81	NR	NR	156	75	99	NR	0.5	1.66667	Matamoros et al. 2015
59	Matamoros et al. 2015	Settled municipal wastewater	282	25	173	103.8	0.346	13	43.25	9	8	81	NR	NR	156	84	99	NR	0.5	1.66667	Matamoros et al. 2015
60	Matamoros et al. 2015	Settled municipal wastewater	74	13	55	33	0.11	8	27.5	8	4	19	NR	NR	342	83	90	NR	0.5	1.66667	Matamoros et al. 2015
61	Matamoros et al. 2015	Settled municipal wastewater	74	13	75	45	0.15	6	18.75	9	8	19	NR	NR	342	88	98	NR	0.5	1.66667	Matamoros et al. 2015
62	Morillas-Espana et l. 2021	Settled municipal wastewater	118.611	16	5310	66.375	0.45	6.6375	45	8	10	180	5	12	NR	NR	90	41	11.8	80	Morillas-Espana et l. 2021
63	Morillas-Espana et l. 2021	Settled municipal wastewater	118.611	16	5310	66.375	0.45	13.275	90	8	5	180	5	12	NR	NR	90	41	11.8	80	Morillas-Espana et l. 2021
64	Morillas-Espana et l. 2021	Settled municipal wastewater	118.611	16	2950	36.875	0.25	12.2917	83.3333	8	3	180	5	12	NR	NR	90	41	11.8	80	Morillas-Espana et l. 2021
65	Morillas-Espana et l. 2021	Settled municipal wastewater	237.222	22	5900	73.75	0.5	7.375	50	8	10	200	3	9	NR	NR	92	61	11.8	80	Morillas-Espana et l. 2021
66	Morillas-Espana et l. 2021	Settled municipal wastewater	237.222	22	7080	88.5	0.6	17.7	120	8	5	200	3	9	NR	NR	92	61	11.8	80	Morillas-Espana et l. 2021
67	Morillas-Espana et l. 2021	Settled municipal wastewater	237.222	22	2950	36.875	0.25	12.2917	83.3333	8	3	200	3	9	NR	NR	92	61	11.8	80	Morillas-Espana et l. 2021
68	Morillas-Espana et l. 2021	Settled municipal wastewater	284.667	26	7080	88.5	0.6	8.85	60	8	10	210	1	12	NR	NR	96	64	11.8	80	Morillas-Espana et l. 2021
69	Morillas-Espana et l. 2021	Settled municipal wastewater	284.667	26	9440	118	0.8	23.6	160	8	5	210	1	12	NR	NR	96	64	11.8	80	Morillas-Espana et l. 2021
70	Morillas-Espana et l. 2021	Settled municipal wastewater	284.667	26	3540	44.25	0.3	14.75	100	8	3	210	1	12	NR	NR	96	64	11.8	80	Morillas-Espana et l. 2021
71	Morillas-Espana et l. 2021	Settled municipal wastewater	166.056	20	5900	73.75	0.5	7.375	50	8	10	170	5	8	NR	NR	96	75	11.8	80	Morillas-Espana et l. 2021
72	Morillas-Espana et l. 2021	Settled municipal wastewater	166.056	20	7670	95.875	0.65	19.175	130	8	5	170	5	8	NR	NR	96	75	11.8	80	Morillas-Espana et l. 2021
73	Morillas-Espana et l. 2021	Settled municipal wastewater	166.056	20	2950	36.875	0.25	12.2917	83.3333	8	3	170	5	8	NR	NR	96	75	11.8	80	Morillas-Espana et l. 2021

## Sheet: Final Table without De Godos
#	Author	Type of wastewater	Illumination (W/m2)	PAR (μmole.m2/s)	pond T°	Aerial productivity (g/m2)	Biomass concentration @end (g/L)	Biomass concentration @beginning (g/L)	Biomass @end (g)	Biomass @beginning	Daily aerial productivity (g/m2 day)	Daily volumetric productivity (g/m3 day)	pH	HRT days	NH4 mg/L	NO3 mg/L	PO4 mg/L	COD mg/L	% COD removal	%NH4 removal	% PO4 removal	Volumen (m3)	Area (m2)	Specific Growth Rate	Calculated daily vol. productivity	Author
1	Arashiro et al. 2019	Treated wastewater	185.185	846.296	17	78.3	0.261	0.01	122.67	15.6667	17.4	58	8.2	4.5	24	0.2	2.3	268.25	62	93	37	0.47	1.56667	0.724875	37.3286	Arashiro et al. 2019
2	Arashiro et al. 2019	Treated wastewater	185.185	846.296	17	111	0.37	0.01	173.9	15.6667	24.6667	82.2222	7.9	4.5	26	0.6	2.3	406	65	91	25	0.47	1.56667	0.802426	37.6684	Arashiro et al. 2019
6	Arbib et al. 2013	Treated wastewater	227.33	1038.9	18	73.5	0.245	0.01	129.85	17.6667	9.1875	30.625	9.3	8	26.6	NR	2.03	77.36	-14.26	77.02	63.2	0.53	1.76667	0.399834	45.3376	Arbib et al. 2013
3	Arbib et al. 2013	Treated wastewater	110.8	506.356	11	47.1	0.157	0.01	83.21	17.6667	4.71	15.7	8.2	10	26.1	NR	1.7	76.63	-12.02	55.7	64.3	0.53	1.76667	0.275366	24.3291	Arbib et al. 2013
4	Arbib et al. 2013	Treated wastewater	135.9	621.063	11	57	0.19	0.01	100.7	17.6667	5.7	19	8.7	10	25	NR	2.2	83.33	1.44	65.6	56.25	0.53	1.76667	0.294444	28.6491	Arbib et al. 2013
5	Arbib et al. 2013	Treated wastewater	182.64	834.665	9	58.5	0.195	0.01	103.35	17.6667	5.85	19.5	8.7	10	24.9	NR	2.1	81.17	-8.65	62.1	51.4	0.53	1.76667	0.297041	37.0245	Arbib et al. 2013
7	Arbib et al. 2017	Treated wastewater	458	2093.06	30.5	145.5	0.485	0.01	936.05	64.3333	29.1	97	8	5	20.46	NR	2.14	NR	NR	84.5	93	1.93	6.43333	0.776313	85.7125	Arbib et al. 2017
53	Chinnasamy et al. 2010	Carpet mill wastewater (90%) and municipal wastewater (10%)	NR		NR	45	0.15	0.01	142.5	31.6667	3.75	12.5	7	12	253.61	28	21.95	183	NR	NR	NR	0.95	3.16667	0.225671	43.0883	Chinnasamy et al. 2010
8	De Godos et al. 2009	Diluted piggery wastewater	185.303	846.834	7	114	0.38	0.01	176.32	15.4667	11.4	38	8.45	10	33	3.5	NR	526	48.5	100	NR	0.464	1.54667	0.363759	38.8788	De Godos et al. 2009
9	De Godos et al. 2009	Diluted piggery wastewater	185.303	846.834	7	99	0.33	0.01	153.12	15.4667	9.9	33	8.45	10	60	3.5	NR	949	68.4	93.3	NR	0.464	1.54667	0.349651	43.4661	De Godos et al. 2009
10	Debowski et al 2020	Digestate from anaerobic digestion	500	2285	22	540	1.8	0.01	3600	66.6667	20.7692	69.2308	7.3	26	200	0	40.1	806	0.951	0.907872	98.3	2	6.66667	0.199729	123.758	Debowski et al 2020
11	Gales et al. 2019	Treated wastewater	206.204	942.351	20	57	0.19	0.01	361	63.3333	9.5	31.6667	7.6	6	98	1.35	4.5	528	80	80	50	1.9	6.33333	0.49074	53.6752	Gales et al. 2019
12	Gales et al. 2019	Treated wastewater	220.25	1006.54	22	78	0.26	0.01	494	63.3333	13	43.3333	7.9	6	91	0.5	4.8	375	50	90	50	1.9	6.33333	0.543016	55.008	Gales et al. 2019
14	García-Galan et al. 2018	Agricultural runoff + municipal wastewater	185.33	846.958	7	114	0.38	0.01	3230	283.333	11.4	38	8.3	10	33	3	1	526	NR	NR	NR	8.5	28.3333	0.363759	38.8837	García-Galan et al. 2018
15	García-Galan et al. 2018	Agricultural runoff + municipal wastewater	185.33	846.958	7	100.2	0.334	0.01	2839	283.333	10.02	33.4	9.7	10	60	4	1	949	NR	NR	NR	8.5	28.3333	0.350856	43.471	García-Galan et al. 2018
13	García-Galan et al. 2018	Agricultural runoff + municipal wastewater	93.0748	425.352	9.4	65.7	0.219	0.01	1861.5	283.333	4.10625	13.6875	8.3	16	0.3	0.04	NR	62.6	NR	NR	NR	8.5	28.3333	0.192905	16.7631	García-Galan et al. 2018
16	Gentili et al. 2017	Municipal wastewater	90.28	412.58	18	66	0.22	0.01	143	21.6667	9.42857	31.4286	8.3	7	49.7	NR	2.4	NR	NR	67.8	55.6	0.65	2.16667	0.441577	24.6543	Gentili et al. 2017
18	Gutierrez et al. 2016	Settled municipal wastewater	446	2038.22	22.5	114	0.38	0.01	178.6	15.6667	28.5	95	NR	4	33	NR	NR	463	80	95	NR	0.47	1.56667	0.909397	85.6884	Gutierrez et al. 2016
19	Gutierrez et al. 2016	Settled municipal wastewater	355	1622.35	23.7	138	0.46	0.01	216.2	15.6667	23	76.6667	NR	6	36	NR	NR	318	80	99	NR	0.47	1.56667	0.638107	69.8585	Gutierrez et al. 2016
17	Gutierrez et al. 2016	Settled municipal wastewater	398	1818.86	15.8	108	0.36	0.01	169.2	15.6667	13.5	45	NR	8	30	NR	NR	381	80	95	NR	0.47	1.56667	0.44794	76.56	Gutierrez et al. 2016
20	Gutierrez et al. 2016	Settled municipal wastewater	234	1069.38	13.1	90	0.3	0.01	141	15.6667	11.25	37.5	NR	8	26	NR	NR	363	80	99	NR	0.47	1.56667	0.42515	46.4333	Gutierrez et al. 2016
52	Lasimone et al. 2018	Municipal wastewater	108.727	496.884	25	90	0.3	0.01	120	13.3333	6.42857	21.4286	11	14	9	NR	12	450	20	99	99	0.4	1.33333	0.242943	21.0517	Lasimone et al. 2018
21	Mantovani et al. 2020	Digestate from aNRerobic digestion	320	1462.4	25	147	0.49	0.01	588	40	14.7	49	8.2	10	244	0.2	5.7	112	NR	86	71	1.2	4	0.389182	98.9133	Mantovani et al. 2020
22	Mantovani et al 2020	Digestate from aNRerobic digestion	275	1256.75	21	69	0.23	0.01	276	40	7.66667	25.5556	8.2	9	244	0.2	5.7	112	NR	86	71	1.2	4	0.348388	90.8333	Mantovani et al 2020
54	Matamoros et al. 2015	Settled municipal wastewater	282	1288.74	25	94.8	0.316	0.01	158	16.6667	24	79	8	4	81	NR	NR	156	75	99	NR	0.5	1.66667	0.863289	64.3965	Matamoros et al. 2015
56	Matamoros et al. 2015	Settled municipal wastewater	74	338.18	13	33	0.11	0.01	55	16.6667	8	27.5	8	4	19	NR	NR	342	83	90	NR	0.5	1.66667	0.599474	16.5152	Matamoros et al. 2015
55	Matamoros et al. 2015	Settled municipal wastewater	282	1288.74	25	103.8	0.346	0.01	173	16.6667	13	43.25	9	8	81	NR	NR	156	84	99	NR	0.5	1.66667	0.442982	64.3965	Matamoros et al. 2015
57	Matamoros et al. 2015	Settled municipal wastewater	74	338.18	13	45	0.15	0.01	75	16.6667	6	18.75	9	8	19	NR	NR	342	88	98	NR	0.5	1.66667	0.338506	16.5152	Matamoros et al. 2015
60	Morillas-Espana et l. 2021	Settled municipal wastewater	118.611	542.053	16	36.875	0.25	0.01	2950	800	12.2917	83.3333	8	3	180	5	12	NR	NR	90	41	11.8	80	1.07296	51.8793	Morillas-Espana et l. 2021
63	Morillas-Espana et l. 2021	Settled municipal wastewater	237.222	1084.11	22	36.875	0.25	0.01	2950	800	12.2917	83.3333	8	3	200	3	9	NR	NR	92	61	11.8	80	1.07296	76.5745	Morillas-Espana et l. 2021
66	Morillas-Espana et l. 2021	Settled municipal wastewater	284.667	1300.93	26	44.25	0.3	0.01	3540	800	14.75	100	8	3	210	1	12	NR	NR	96	64	11.8	80	1.13373	86.7924	Morillas-Espana et l. 2021
69	Morillas-Espana et l. 2021	Settled municipal wastewater	166.056	758.874	20	36.875	0.25	0.01	2950	800	12.2917	83.3333	8	3	170	5	8	NR	NR	96	75	11.8	80	1.07296	58.6992	Morillas-Espana et l. 2021
59	Morillas-Espana et l. 2021	Settled municipal wastewater	118.611	542.053	16	66.375	0.45	0.01	5310	800	13.275	90	8	5	180	5	12	NR	NR	90	41	11.8	80	0.761332	51.8793	Morillas-Espana et l. 2021
62	Morillas-Espana et l. 2021	Settled municipal wastewater	237.222	1084.11	22	88.5	0.6	0.01	7080	800	17.7	120	8	5	200	3	9	NR	NR	92	61	11.8	80	0.818869	76.5745	Morillas-Espana et l. 2021
65	Morillas-Espana et l. 2021	Settled municipal wastewater	284.667	1300.93	26	118	0.8	0.01	9440	800	23.6	160	8	5	210	1	12	NR	NR	96	64	11.8	80	0.876405	86.7924	Morillas-Espana et l. 2021
68	Morillas-Espana et l. 2021	Settled municipal wastewater	166.056	758.874	20	95.875	0.65	0.01	7670	800	19.175	130	8	5	170	5	8	NR	NR	96	75	11.8	80	0.834877	58.6992	Morillas-Espana et l. 2021
58	Morillas-Espana et l. 2021	Settled municipal wastewater	118.611	542.053	16	66.375	0.45	0.01	5310	800	6.6375	45	8	10	180	5	12	NR	NR	90	41	11.8	80	0.380666	51.8793	Morillas-Espana et l. 2021
61	Morillas-Espana et l. 2021	Settled municipal wastewater	237.222	1084.11	22	73.75	0.5	0.01	5900	800	7.375	50	8	10	200	3	9	NR	NR	92	61	11.8	80	0.391202	76.5745	Morillas-Espana et l. 2021
64	Morillas-Espana et l. 2021	Settled municipal wastewater	284.667	1300.93	26	88.5	0.6	0.01	7080	800	8.85	60	8	10	210	1	12	NR	NR	96	64	11.8	80	0.409434	86.7924	Morillas-Espana et l. 2021
67	Morillas-Espana et l. 2021	Settled municipal wastewater	166.056	758.874	20	73.75	0.5	0.01	5900	800	7.375	50	8	10	170	5	8	NR	NR	96	75	11.8	80	0.391202	58.6992	Morillas-Espana et l. 2021
23	Park et al. 2010	Municipal wastewater	227.546	1039.89	21	111.9	0.373	0.01	2984	266.667	27.975	93.25	7.1	4	39	0	5.4	110.2	95	NR	NR	8	26.6667	0.904748	47.4832	Park et al. 2010
24	Park et al. 2010	Municipal wastewater	227.546	1039.89	21	178.8	0.596	0.01	4768	266.667	22.35	74.5	7.1	8	39	0	5.4	110.2	95	NR	NR	8	26.6667	0.510957	47.4832	Park et al. 2010
25	Posadas et al. 2015	Settled municipal wastewater	468	2138.76	23	137.1	0.457	0.01	365.6	26.6667	50.7778	169.259	8	2.7	63	1	9	575	87	98.4	33.3	0.8	2.66667	1.41559	94.7356	Posadas et al. 2015
26	Posadas et al. 2015	Settled municipal wastewater	462	2111.34	22	126	0.42	0.01	336	26.6667	45	150	8	2.8	50	1	11	744	89.9	96	94.8	0.8	2.66667	1.33488	91.4495	Posadas et al. 2015
28	Posadas et al. 2015	Settled municipal watewater	300	1371	13	106.8	0.356	0.01	284.8	26.6667	17.8	59.3333	8	6	66	0	9	432	71.3	97	95.9	0.8	2.66667	0.595391	65.08	Posadas et al. 2015
27	Posadas et al. 2015	Settled municipal watewater	306	1398.42	14	122.4	0.408	0.01	326.4	26.6667	18.2687	60.8955	8	6.7	74	0	10	649	83.7	91.9	95.6	0.8	2.66667	0.553535	67.5165	Posadas et al. 2015
29	Robles et al. 2020	Municipal wastewater	94.13	430.174	22	60	0.2	0.01	4400	733.333	10	33.3333	8.15	6	17.3	NR	3.9	277	96.4	69.4	89.7	22	73.3333	0.499289	19.8408	Robles et al. 2020
43	Sutherland et al. 2014	primary settled domestic wastewater (moderate nutrient load)	NR		19.2	55.2	0.184	0.01	1472	266.667	17.4	46	7.4	4	19.9	NR	3.2	NR	NR	74	79	8	26.6667	0.728088	3.38101	Sutherland et al. 2014
44	Sutherland et al. 2014	primary settled domestic wastewater (high nutrient load)	NR		19.2	69.9	0.233	0.01	1864	266.667	13.8	58.25	7.5	4	39.7	NR	6.3	NR	NR	75	58	8	26.6667	0.787113	6.74503	Sutherland et al. 2014
32	Sutherland et al. 2020a	Diggested effluent from an anaerobic pond treating municipal wastewater	85.0367	388.618	8.9	39.3	0.131	0.01	196.5	50	4.9125	16.375	7.5	8	38.2	0.9	6.6	101.5	NR	50.8	34.8	1.5	5	0.321577	21.759	Sutherland et al. 2020a
33	Sutherland et al. 2020a	Diggested effluent from an anaerobic pond treating municipal wastewater	85.0367	388.618	11.1	37.2	0.124	0.01	11160	3000	4.65	15.5	7.6	8	38.2	0.9	6.6	101.5	NR	47.4	47	90	300	0.314712	21.759	Sutherland et al. 2020a
34	Sutherland et al. 2020a	Diggested effluent from an anaerobic pond treating municipal wastewater	187.392	856.381	19.3	43.2	0.144	0.01	12960	3000	5.4	18	7.9	8	35.3	1.1	5	114.55	NR	62.9	40	90	300	0.333404	39.6447	Sutherland et al. 2020a
35	Sutherland et al. 2020a	Diggested effluent from an anaerobic pond treating municipal wastewater	267.058	1220.45	22.9	71.1	0.237	0.01	21330	3000	8.8875	29.625	8.7	8	56.8	0.9	5.5	97.15	NR	91.7	40	90	300	0.395684	57.6019	Sutherland et al. 2020a
36	Sutherland et al. 2020a	Diggested effluent from an anaerobic pond treating municipal wastewater	85.0367	388.618	11	32.1	0.107	0.01	310300	96666.7	4.0125	13.375	7.3	8	38.2	0.9	6.6	101.5	NR	34	33.3	2900	9666.67	0.29628	21.759	Sutherland et al. 2020a
37	Sutherland et al. 2020a	Diggested effluent from an anaerobic pond treating municipal wastewater	187.392	856.381	19.3	35.7	0.119	0.01	345100	96666.7	4.4625	14.875	7.9	8	35.3	1.1	5	114.55	NR	43.9	16	2900	9666.67	0.309567	39.6447	Sutherland et al. 2020a
38	Sutherland et al. 2020a	Diggested effluent from an anaerobic pond treating municipal wastewater	267.058	1220.45	23	50.4	0.168	0.01	487200	96666.7	6.3	21	8.1	8	56.8	0.9	5.5	97.15	NR	70.2	43.6	2900	9666.67	0.352672	57.6019	Sutherland et al. 2020a
30	Sutherland et al. 2020a	Diggested effluent from an anaerobic pond treating municipal wastewater	267.058	1220.45	25.1	63.3	0.211	0.01	316.5	50	7.9125	26.375	8.7	8	56.8	0.9	5.5	97.15	NR	89.6	41.8	1.5	5	0.381159	57.6019	Sutherland et al. 2020a
31	Sutherland et al. 2020a	Diggested effluent from an anaerobic pond treating municipal wastewater	187.392	856.381	21.1	44.1	0.147	0.01	220.5	50	5.5125	18.375	7.7	8	35.3	1.1	5	114.55	NR	70.5	40	1.5	5	0.335981	39.6447	Sutherland et al. 2020a
41	Sutherland et al. 2020b	Diggested effluent from an anaerobic pond treating municipal wastewater	152.78	698.205	21.2	63.3	0.211	0.01	316.5	50	15.825	52.75	9.3	4	40.6	1.1	5.6	94.395	NR	39.4	51.8	1.5	5	0.762318	34.3304	Sutherland et al. 2020b
42	Sutherland et al. 2020b	Diggested effluent from an anaerobic pond treating municipal wastewater	152.785	698.227	21.2	50.4	0.168	0.01	487200	96666.7	12.6	42	8.9	4	23.6	0.9	3.2	73.66	NR	64.8	31.3	2900	9666.67	0.705345	31.443	Sutherland et al. 2020b
39	Sutherland et al. 2020b	Diggested effluent from an anaerobic pond treating municipal wastewater	155.09	708.761	20.7	61.8	0.206	0.01	597400	96666.7	7.725	25.75	8.1	8	37.3	0.7	5	107.59	NR	63.3	76	2900	9666.67	0.378161	34.1845	Sutherland et al. 2020b
40	Sutherland et al. 2020b	Diggested effluent from an anaerobic pond treating municipal wastewater	155.09	708.761	20.7	67.2	0.224	0.01	649600	96666.7	8.4	28	9.3	8	37.3	0.7	5	107.59	NR	62.5	46	2900	9666.67	0.388633	34.1845	Sutherland et al. 2020b
47	Van den Hende et al. 2014	Aquaculture wastewater	NR		20	28.8	0.096	0.01	1152	400	3.6	23	9	8	5	30	1.5	50	4	3.6	0.3	12	40	0.28272	0.8495	Van den Hende et al. 2014
46	Van den Hende et al. 2016	Conventional activated sludge effluent	89.9	410.843	12	11.0622	0.036874	0.01	387.177	350	6.82	17.9	8.9	2.06	3.94	0.24	2.81	57	33	89	20	10.5	35	0.633457	16.8114	Van den Hende et al. 2016
45	Van den Hende et al. 2016	Anaerobic digestion effluent	89.9	410.843	12	257.25	0.8575	0.01	9003.75	350	8.57	24.5	8.6	35	84.3	0.19	14.7	635	67.2	98.3	33.3	10.5	35	0.127184	30.4646	Van den Hende et al. 2016
51	Wrede et al. 2018	Settled municipal wastewater	267.8	1223.85	19.62	36.9	0.123	0.01	104.55	28.3333	9.225	30.75	9.1	4	2.6	4	8.7	NR	NR	65	57	0.85	2.83333	0.6274	48.5266	Wrede et al. 2018
48	Wrede et al. 2018	Settled municipal wastewater	86.5	395.305	11.06	27.6	0.092	0.01	78.2	28.3333	3.94286	13.1429	8.8	7	19.7	2.9	7.9	NR	NR	68	15	0.85	2.83333	0.317029	18.8786	Wrede et al. 2018
49	Wrede et al. 2018	Settled municipal wastewater	78.9	360.573	7.6	8.7	0.029	0.01	24.65	28.3333	1.24286	4.14286	8.3	7	25.5	8.7	10.7	NR	NR	56	3	0.85	2.83333	0.152102	18.4994	Wrede et al. 2018
50	Wrede et al. 2018	Settled municipal wastewater	145.6	665.392	13.36	15	0.05	0.01	42.5	28.3333	2.14286	7.14286	8.5	7	23.2	6.8	12.3	NR	NR	97	53	0.85	2.83333	0.22992	30.0849	Wrede et al. 2018
